# Supplementary material for: Construction of a Phylogenetic Tree of Photosynthetic Prokaryotes Based on Average Similarities of Whole Genome Sequences
Source: PLoS One. 2013 Jul 26;8(7):e70290. doi: 10.1371/journal.pone.0070290 (PMC3724816; doi:10.1371/journal.pone.0070290)
Supplement: Table S1 — List of 16S rDNA genes used for the calculation of substitution rates of 16S rDNA sequences and construction of the phylogenetic tree in Fig. 2A . (XLS) [file pone.0070290.s005.xls]

## Sheet: S1
Table S1. List of 16S rDNA genes used for the calculation of substitution rates of 16S rDNA sequences and construction of the phylogenetic tree in Fig. 2A.
	Bacterial group	Strain	Database	Gene IDs of database or GenBank accession No.	Figure
	Cyanobacteria	Acaryochloris marina MBIC11017	DDBJ/EMBL/GenBank	NC_009925	1C
		Anabaena sp. PCC7120	CyanoBase	rrn16Sa	1C
		Anabaena variabilis ATCC 29413	DDBJ/EMBL/GenBank	NC_007413	1C
		Crocosphaera watsonii WH8501	DDBJ/EMBL/GenBank	NZ_AADV00000000	1C
		Cyanobium sp. PCC 7001	DDBJ/EMBL/GenBank	AM709626	2A
		Gloeobacter violaceus PCC7421	CyanoBase	rrn16S	1C
		Nostoc punctiforme PCC 73102	DDBJ/EMBL/GenBank	AF027655.1	1C
		Prochlorococcus marinus SS120	CyanoBase	16S_rRNA	1C and 2A
		Prochlorococcus marinus MED4	CyanoBase	16S_rRNA	1C and 2A
		Prochlorococcus marinus str. AS9601	DDBJ/EMBL/GenBank	CP000551	2A
		Prochlorococcus marinus str. MIT 9202	DDBJ/EMBL/GenBank	AF115269	2A
		Prochlorococcus marinus str. MIT 9211	DDBJ/EMBL/GenBank	CP000878	2A
		Prochlorococcus marinus str. MIT 9215	DDBJ/EMBL/GenBank	CP000825	2A
		Prochlorococcus marinus str. MIT 9301	DDBJ/EMBL/GenBank	CP000576	2A
		Prochlorococcus marinus str. MIT 9303	DDBJ/EMBL/GenBank	CP000554	2A
		Prochlorococcus sp. MIT9312	DDBJ/EMBL/GenBank	NC_007577	1C and 2A
		Prochlorococcus marinus MIT9313	CyanoBase	rRNA_1	1C and 2A
		Prochlorococcus marinus str. MIT 9515	DDBJ/EMBL/GenBank	CP000552	2A
		Prochlorococcus marinus str. NATL1A	DDBJ/EMBL/GenBank	CP000553	2A
		Prochlorococcus sp. NATL2A	DDBJ/EMBL/GenBank	NC_007335	1C and 2A
		Synechococcus elongatus PCC 7942	DDBJ/EMBL/GenBank	NC_007604	1C
		Synechococcus sp. WH 5701	DDBJ/EMBL/GenBank	AY172832	2A
		Synechococcus sp. WH 7803	DDBJ/EMBL/GenBank	CT971583	2A
		Synechococcus sp. WH8102	CyanoBase	16S_rRNA_1	1C and 2A
			CyanoBase	16S_rRNA_2	1C
		Synechococcus sp. WH 8109	DDBJ/EMBL/GenBank	AY172836	2A
		Synechococcus sp. CC9311	CyanoBase	sync_0553	1C and 2A
			CyanoBase	sync_2539	1C
		Synechococcus sp. CC9605	DDBJ/EMBL/GenBank	NC_007516	1C and 2A
		Synechococcus sp. CC9902	DDBJ/EMBL/GenBank	NC_007513	1C and 2A
		Synechococcus sp. PCC6301	CyanoBase	sycRNA021_c	1C and 2A
		Synechococcus sp. RCC307	DDBJ/EMBL/GenBank	CT978603	2A
		Synechococcus sp. RS9916	DDBJ/EMBL/GenBank	AY172826	2A
		Synechocystis sp. PCC6803	CyanoBase	rrn16Sa	1C
		Thermosynechococcus elongatus BP-1	CyanoBase	rrn16S	1C
		Trichodesmium erythraeum IMS101	DDBJ/EMBL/GenBank	NC_008312	1C
	Chloroflexi	Chloroflexus aggregans DSM9485	DDBJ/EMBL/GenBank	NZ_AAUI00000000 (CaggDRAFT_R0001)	1C
			DDBJ/EMBL/GenBank	NZ_AAUI00000000 (CaggDRAFT_R0002)	1C
			DDBJ/EMBL/GenBank	NZ_AAUI00000000 (CaggDRAFT_R0003)	1C
		Chloroflexus aurantiacus J-10-fl	DDBJ/EMBL/GenBank	D38365	1C
		Roseiflexus castenholzii HLO8	DDBJ/EMBL/GenBank	NC_009767 (5540489)	1C
			DDBJ/EMBL/GenBank	NC_009767 (5541483)	1C
		Roseiflexus sp. RS1	DDBJ/EMBL/GenBank	NC_009523 (5208083)	1C
			DDBJ/EMBL/GenBank	NC_009523 (5209238)	1C
	Chlorobi	Chlorobium chlorochromatii CaD3	DDBJ/EMBL/GenBank	NC_007514	1C
		Chlorobium ferrooxidans DSM13031	DDBJ/EMBL/GenBank	NZ_AASE00000000	1C
		Chlorobium limicola DSM245	DDBJ/EMBL/GenBank	NZ_AAHJ00000000	1C
		Chlorobium luteolum DSM273	DDBJ/EMBL/GenBank	NC_007512 (3746232)	1C
			DDBJ/EMBL/GenBank	NC_007512 (3745688)	1C
		Chlorobium phaeobacteroides BS1	DDBJ/EMBL/GenBank	NZ_AAIC00000000	1C
		Chlorobium phaeobacteroides DSM266	DDBJ/EMBL/GenBank	NC_008639	1C
		Chlorobium tepidum TLS	CyanoBase	GCT_CTrrnaA16S	1C
		Pelodictyon phaeoclathratiforme	DDBJ/EMBL/GenBank	NC_011060 (6461290)	1C
			DDBJ/EMBL/GenBank	NC_011060 (6461623)	1C
		Prosthecochloris aestuarii DSM 271	DDBJ/EMBL/GenBank	NC_011059	1C
		Prosthecochloris vibrioformis DSM265	DDBJ/EMBL/GenBank	AAJD01000008.1	1C
	Firmicutes	Heliobacterium modesticaldum	DDBJ/EMBL/GenBank	NC_010337.1 (5910339)	1C
			DDBJ/EMBL/GenBank	NC_010337.1 (5910595)	1C
			DDBJ/EMBL/GenBank	NC_010337.1 (5909998)	1C
			DDBJ/EMBL/GenBank	NC_010337.1 (5912126)	1C
			DDBJ/EMBL/GenBank	NC_010337.1 (5909265)	1C
			DDBJ/EMBL/GenBank	NC_010337.1 (5912102)	1C
		Clostridium_thermocellum ATCC27405	DDBJ/EMBL/GenBank	NC_009012 (4808996)	1C
			DDBJ/EMBL/GenBank	NC_009012 (4809109)	1C
			DDBJ/EMBL/GenBank	NC_009012 (4809736)	1C
	Proteobacteria	Rhodobacter capsulatus SB1003	Integrated Genomics Inc.	RCRNA053	1C
		Rhodobacter sphaeroides 2.4.1	DDBJ/EMBL/GenBank	NC_007493	1C
			DDBJ/EMBL/GenBank	NC_007494	1C
		Rhodobacter sphaeroides ATCC 17025	DDBJ/EMBL/GenBank	NC_009428	1C
		Rhodobacter sphaeroides ATCC 17029	DDBJ/EMBL/GenBank	NC_009049	1C
		Rhodopseudomonas palustris BisA53	DDBJ/EMBL/GenBank	NC_008435	1C
		Rhodopseudomonas palustris BisB18	DDBJ/EMBL/GenBank	NC_007925	1C
		Rhodopseudomonas palustris BisB5	DDBJ/EMBL/GenBank	NC_007958	1C
		Rhodopseudomonas palustris CGA009	CyanoBase	r16S_1	1C
		Rhodopseudomonas palustris HaA2	DDBJ/EMBL/GenBank	NC_007778	1C
		Rhodospirillum rubrum ATCC11170	DDBJ/EMBL/GenBank	NC_007643	1C
		Roseobacter denitrificans OCh 114	DDBJ/EMBL/GenBank	NC_008209	1C
		Azotobacter_vinelandii AvOP	DDBJ/EMBL/GenBank	NZ_AAAU00000000	1C
	Acidobacteria	Solibacter usitatus Ellin6076	DDBJ/EMBL/GenBank	NC_008536	1C
	Archaea	Ferroplasma acidarmanus fer1	DDBJ/EMBL/GenBank	AF145441	1C
		Ignicoccus hospitalis KIN4/I	DDBJ/EMBL/GenBank	NC_009776	1C
		Methanococcoides_burtonii DSM 6242	DDBJ/EMBL/GenBank	NC_007955	1C
		Methanosaeta thermophila PT	DDBJ/EMBL/GenBank	NC_008553	1C
		Methanosarcina_barkeri str. Fusaro	DDBJ/EMBL/GenBank	NC_007355 (3625539)	1C
			DDBJ/EMBL/GenBank	NC_007355 (3626270)	1C
			DDBJ/EMBL/GenBank	NC_007355 (3624770)	1C
		Methanospirillum hungatei JF-1	DDBJ/EMBL/GenBank	NC_007796 (3924808)	1C
			DDBJ/EMBL/GenBank	NC_007796 (3922798)	1C
			DDBJ/EMBL/GenBank	NC_007796 (3925091)	1C
