# Supplementary material for: Construction of a Phylogenetic Tree of Photosynthetic Prokaryotes Based on Average Similarities of Whole Genome Sequences
Source: PLoS One. 2013 Jul 26;8(7):e70290. doi: 10.1371/journal.pone.0070290 (PMC3724816; doi:10.1371/journal.pone.0070290)
Supplement: Table S3 — Gene content and genome sizes of Prochlorococcus and Synechococcus . (XLS) [file pone.0070290.s007.xls]

## Sheet: S3
Table S3. Gene content and genome sizes of Prochlorococcus and Synechococcus.
	Strain	Gene content	Genome size (Mbp)
	P. marinus MED4	1713	1.66
	P. marinus MIT9312	1810	1.71
	P. marinus SS120	1884	1.75
	Prochlorococcus sp. NATL2A	1890	1.84
	P. marinus MIT9313	2267	2.41
	Synechococcus sp. CC9902	2304	2.23
	Synechococcus sp. WH8102	2526	2.43
	Synechococcus sp. CC9605	2701	2.51
	Synechococcus sp. CC9311	2892	2.61
	T. elongatus BP-1	2477	2.59
	S. elongatus PCC 6301	2527	2.70
