# Supplementary material for: Construction of a Phylogenetic Tree of Photosynthetic Prokaryotes Based on Average Similarities of Whole Genome Sequences
Source: PLoS One. 2013 Jul 26;8(7):e70290. doi: 10.1371/journal.pone.0070290 (PMC3724816; doi:10.1371/journal.pone.0070290)
Supplement: Table S4 — Distance matrix of photosynthetic bacteria and archaea. (XLS) [file pone.0070290.s008.xls]

## Sheet: S4
Table S4. Distance matrix of photosynthetic bacteria and archaea.
			1	2	3	4	5	6	7	8	9	10	11	12	13	14	15	16	17	18	19	20	21	22	23	24	25	26	27	28	29	30	31	32	33	34	35	36	37	38	39	40	41	42	43	44	45	46	47
	Prochlorococcus marinus str. MIT 9211	1	0	9.49325	9.31473	9.62632	9.39476	20.4153	19.1135	8.36408	16.7619	18.2926	10.173	19.7212	9.39451	17.7841	10.8667	16.6541	18.486	10.2111	10.2096	9.73836	9.68811	17.129	16.8149	11.589	10.0065	10.3837	9.3464	16.003	26.1301	26.2903	28.024	26.7957	27.1213	27.6437	27.6098	27.7183	26.7907	27.5738	27.337	26.794	26.4973	26.4995	26.4883	27.6622	27.0397	27.0356	26.8691
	Prochlorococcus marinus str. MIT 9215	2	9.49325	0	5.90681	11.4943	6.58264	21.1533	19.7168	9.49102	17.6429	19.0521	11.444	20.3807	5.84312	18.6199	11.7201	17.2231	18.9978	11.4056	11.4751	11.0494	10.9608	17.5463	17.3472	12.5924	11.3934	11.6191	10.5919	16.9853	26.1318	26.103	27.9252	26.841	26.5084	27.3551	27.1551	27.3294	26.2464	27.2422	27.0369	26.3297	26.3455	26.3373	26.0778	27.2681	26.7147	26.9812	26.9548
	Prochlorococcus marinus str. MIT 9301	3	9.31473	5.90681	0	11.2649	6.66372	20.9031	19.5587	9.34766	17.4018	18.8437	11.2866	20.2367	5.72012	18.4707	11.6552	16.9139	18.7199	11.3186	11.3382	10.8697	10.8181	17.2374	17.055	12.4204	11.2088	11.3686	10.4478	16.7686	26.0613	26.0731	27.8973	26.7713	26.3561	27.2404	27.1217	27.1831	26.1958	27.0471	26.9809	26.1178	26.1768	26.1245	25.8715	27.178	26.7412	26.8057	26.9227
	Prochlorococcus marinus str. MIT 9303	4	9.62632	11.4943	11.2649	0	11.5257	20.5681	19.3383	10.1212	17.5932	18.6133	9.32139	20.0037	11.3671	18.4369	10.6304	17.2759	18.9868	9.0397	9.30275	9.2221	9.17616	18.075	17.9583	10.9841	9.14443	9.37035	9.20396	17.3797	27.0535	27.2666	28.7242	27.779	27.9001	28.2871	28.2321	28.4996	27.732	28.4595	28.5178	27.7642	27.4729	27.6994	27.5708	28.8607	28.2016	28.0546	27.7469
	Prochlorococcus marinus str. MIT 9515	5	9.39476	6.58264	6.66372	11.5257	0	21.0362	19.6582	9.4964	17.4575	18.8995	11.409	20.2982	6.58969	18.5051	11.7529	17.1677	18.9815	11.4956	11.3453	11.0439	10.9038	17.5843	17.2402	12.5623	11.2235	11.6061	10.5904	16.7967	26.1886	26.047	28.036	26.8326	26.6168	27.4612	27.299	27.5915	26.5018	27.2736	27.2278	26.4258	26.2584	26.3738	26.1586	27.2942	26.7841	27.1282	26.816
	Moorea producta 3L	6	20.4153	21.1533	20.9031	20.5681	21.0362	0	12.6781	20.6439	13.6427	12.6786	20.164	13.0098	20.9427	15.0194	19.7584	14.5402	15.0672	20.1796	20.2236	20.1882	20.0268	16.9358	17.0503	19.9154	19.9954	20.3063	19.89	18.1886	27.4377	26.7266	27.3737	27.0071	29.1103	28.6669	28.9375	29.5024	29.3977	29.5003	29.9277	29.3592	27.1176	29.3991	29.2978	30.2402	29.542	29.7462	28.9413
	Microcoleus vaginatus FGP-2	7	19.1135	19.7168	19.5587	19.3383	19.6582	12.6781	0	19.3584	11.778	11.6063	18.8333	8.81977	19.5788	13.7754	18.3456	13.6287	14.321	18.9226	18.6895	18.8105	18.7225	15.348	15.4737	18.2219	18.5742	18.8922	18.5034	17.2969	26.448	25.6809	26.3825	25.8071	27.6055	27.3611	27.4262	28.6501	28.4316	28.6771	28.9633	28.5732	25.9917	28.6568	28.3404	29.3251	28.9453	29.0022	27.8753
	Prochlorococcus marinus str. NATL1A	8	8.36408	9.49102	9.34766	10.1212	9.4964	20.6439	19.3584	0	17.2558	18.5773	10.5731	20.0171	9.37199	18.2902	11.1043	16.9033	18.7161	10.5455	10.5949	10.0985	9.95749	17.3277	17.1216	11.9233	10.4944	10.6701	9.63885	16.6634	26.2194	26.2483	27.9861	26.8895	26.938	27.5615	27.3979	27.5374	26.5093	27.3644	27.2853	26.5448	26.4517	26.4563	26.202	27.7196	26.9416	27.0537	27.0974
	'Nostoc azollae' 0708	9	16.7619	17.6429	17.4018	17.5932	17.4575	13.6427	11.778	17.2558	0	9.08335	17.0402	12.3743	17.4004	9.82885	16.4145	12.5306	14.0323	17.1163	16.9318	16.9926	16.7724	14.3078	14.3229	16.8348	16.7832	17.1738	16.5007	14.2558	25.5374	25.2466	26.6985	25.3334	26.9057	27.0556	27.1773	28.4316	27.7742	28.235	28.4513	27.577	25.3315	27.7014	27.4826	28.5373	28.1849	28.1426	26.7878
	Nodularia spumigena CCY9414	10	18.2926	19.0521	18.8437	18.6133	18.8995	12.6786	11.6063	18.5773	9.08335	0	18.0743	12.0132	18.9359	11.0039	17.5638	13.0232	13.8652	18.2263	17.9856	18.0775	17.9452	14.8141	14.8838	17.7517	17.9208	18.2576	17.7084	16.1901	26.1629	25.2493	26.3029	25.3673	27.3983	27.1125	27.3902	28.5608	28.1489	28.4009	28.801	28.245	25.511	28.2083	27.9647	28.9099	28.6003	28.4588	27.1739
	Synechococcus sp. CC9311	11	10.173	11.444	11.2866	9.32139	11.409	20.164	18.8333	10.5731	17.0402	18.0743	0	19.3961	11.3707	18.1455	9.69185	16.4039	17.9166	8.16934	8.41384	8.55361	8.43058	17.6065	17.4083	10.4287	7.89956	8.04131	8.49196	17.1174	26.857	27.0457	28.5087	27.6863	27.2982	27.6544	27.5098	27.7972	27.1183	27.7951	27.9298	27.145	27.2042	27.0936	27.0712	28.1658	27.6362	27.5314	27.5963
	Oscillatoria sp. PCC 6506	12	19.7212	20.3807	20.2367	20.0037	20.2982	13.0098	8.81977	20.0171	12.3743	12.0132	19.3961	0	20.2435	14.2917	19.027	13.9629	14.4312	19.5595	19.1523	19.461	19.4287	15.8395	15.8961	18.9993	19.2294	19.6016	19.1177	17.6405	26.6654	25.741	26.3128	25.8397	27.4086	27.1296	27.264	28.6843	28.727	28.7282	28.9875	28.5821	26.0512	28.8602	28.4696	29.4387	29.081	28.9044	28.0388
	Prochlorococcus marinus str. AS9601	13	9.39451	5.84312	5.72012	11.3671	6.58969	20.9427	19.5788	9.37199	17.4004	18.9359	11.3707	20.2435	0	18.5353	11.7099	17.0633	18.872	11.4384	11.3627	10.9829	10.8409	17.4044	17.2274	12.5183	11.2604	11.5313	10.4935	16.7403	26.0985	26.117	27.8941	26.8781	26.4872	27.1135	26.9781	27.2933	26.2343	27.1098	26.9984	26.2434	26.3036	26.1852	26.0312	27.1096	26.6864	26.8895	26.8614
	Raphidiopsis brookii D9	14	17.7841	18.6199	18.4707	18.4369	18.5051	15.0194	13.7754	18.2902	9.82885	11.0039	18.1455	14.2917	18.5353	0	17.4496	13.6081	15.3991	18.109	18.042	17.9327	17.987	15.2969	15.3006	17.7676	17.9375	18.2839	17.5646	15.819	26.5718	25.7006	26.7016	26.0421	27.9128	27.4763	27.5381	28.8317	28.2748	28.6422	28.9437	28.3313	26.029	28.3192	27.955	29.4738	28.9933	28.7787	27.6031
	Synechococcus sp. RCC307	15	10.8667	11.7201	11.6552	10.6304	11.7529	19.7584	18.3456	11.1043	16.4145	17.5638	9.69185	19.027	11.7099	17.4496	0	15.9716	17.547	9.58199	9.80385	9.72662	9.54628	17.035	16.8938	10.3646	9.43209	9.75866	9.40048	16.4727	26.4102	26.673	28.2961	27.2753	26.9067	27.4773	27.1695	27.4208	26.6809	27.4921	27.6253	26.7905	26.8915	26.7074	26.5971	27.9756	27.2179	27.1842	27.1472
	Synechococcus sp. PCC 7002	16	16.6541	17.2231	16.9139	17.2759	17.1677	14.5402	13.6287	16.9033	12.5306	13.0232	16.4039	13.9629	17.0633	13.6081	15.9716	0	13.788	16.5203	16.3852	16.3117	16.2498	14.528	14.5533	16.0171	16.3338	16.4505	15.9228	14.7673	25.6553	25.2173	26.4853	25.5562	26.6466	26.9706	27.0155	27.6038	26.9967	27.4133	27.5874	26.9047	25.3362	26.9715	26.9313	27.8075	27.4325	27.1613	26.3019
	Synechococcus sp. PCC 7335	17	18.486	18.9978	18.7199	18.9868	18.9815	15.0672	14.321	18.7161	14.0323	13.8652	17.9166	14.4312	18.872	15.3991	17.547	13.788	0	18.1126	17.8824	18.0341	17.8296	15.8266	15.9253	17.6252	17.8686	18.1069	17.6502	17.1594	26.3352	25.7325	26.7784	25.9206	26.7397	26.3735	26.2499	26.9133	27.0006	27.2799	27.627	27.0687	25.9256	27.0517	27.0227	28.5343	28.0742	27.6777	26.9591
	Synechococcus sp. RS9916	18	10.2111	11.4056	11.3186	9.0397	11.4956	20.1796	18.9226	10.5455	17.1163	18.2263	8.16934	19.5595	11.4384	18.109	9.58199	16.5203	18.1126	0	8.05356	8.39874	8.39411	17.6504	17.4578	10.3648	7.97218	8.12415	8.32969	17.2066	26.9219	27.1922	28.6953	27.7187	27.3768	28.1002	27.967	27.9371	27.232	28.0695	28.2342	27.2847	27.3936	27.2714	27.1893	28.5212	27.8808	27.7266	27.5584
	Synechococcus sp. RS9917	19	10.2096	11.4751	11.3382	9.30275	11.3453	20.2236	18.6895	10.5949	16.9318	17.9856	8.41384	19.1523	11.3627	18.042	9.80385	16.3852	17.8824	8.05356	0	8.93802	8.76286	17.5086	17.2567	9.97063	7.96859	8.2755	8.68732	16.8761	26.6661	27.0585	28.595	27.2883	27.2108	27.9184	27.8184	27.9041	27.1887	27.9989	28.172	27.2533	27.1874	27.243	27.1643	28.4094	27.5732	27.2331	27.0071
	Synechococcus sp. BL107	20	9.73836	11.0494	10.8697	9.2221	11.0439	20.1882	18.8105	10.0985	16.9926	18.0775	8.55361	19.461	10.9829	17.9327	9.72662	16.3117	18.0341	8.39874	8.93802	0	5.82683	17.3886	17.1545	10.0612	8.53635	8.62158	7.24477	16.8503	26.8626	26.9086	28.4355	27.5152	27.4702	27.9889	27.8054	27.8849	26.9752	27.8833	27.8259	27.0876	27.0348	26.9783	26.926	28.206	27.5135	27.4829	27.3066
	Synechococcus sp. CC9902	21	9.68811	10.9608	10.8181	9.17616	10.9038	20.0268	18.7225	9.95749	16.7724	17.9452	8.43058	19.4287	10.8409	17.987	9.54628	16.2498	17.8296	8.39411	8.76286	5.82683	0	17.2142	17.0287	10.1351	8.32769	8.53183	7.15361	16.6341	26.5876	26.7851	28.2821	27.3344	27.1974	27.794	27.5679	27.7273	26.7727	27.667	27.714	26.9606	26.9342	26.7651	26.7767	28.1447	27.3462	27.407	27.1944
	Synechococcus sp. JA-2-3B'a(2-13)	22	17.129	17.5463	17.2374	18.075	17.5843	16.9358	15.348	17.3277	14.3078	14.8141	17.6065	15.8395	17.4044	15.2969	17.035	14.528	15.8266	17.6504	17.5086	17.3886	17.2142	0	6.0786	17.4754	17.3608	17.6345	16.8905	16.1516	25.5985	24.2816	26.6211	25.1176	26.4868	26.6149	26.5449	27.2222	26.8435	27.2255	27.5504	26.4845	24.6213	26.9531	26.3694	28.4141	27.9507	27.8876	26.7281
	Synechococcus sp. JA-3-3Ab	23	16.8149	17.3472	17.055	17.9583	17.2402	17.0503	15.4737	17.1216	14.3229	14.8838	17.4083	15.8961	17.2274	15.3006	16.8938	14.5533	15.9253	17.4578	17.2567	17.1545	17.0287	6.0786	0	17.2927	17.1604	17.4574	16.7229	16.0033	25.3822	24.3357	26.6776	25.2731	26.4284	26.7871	26.6839	27.4174	26.8917	27.4076	27.5088	26.5759	24.5783	27.0311	26.5701	28.4088	27.8407	27.8547	26.5261
	Synechococcus sp. WH 5701	24	11.589	12.5924	12.4204	10.9841	12.5623	19.9154	18.2219	11.9233	16.8348	17.7517	10.4287	18.9993	12.5183	17.7676	10.3646	16.0171	17.6252	10.3648	9.97063	10.0612	10.1351	17.4754	17.2927	0	10.2225	10.3391	10.173	17.2978	26.8151	26.6642	28.6123	27.1643	27.003	27.2614	27.217	27.7379	26.9415	27.6371	28.041	27.0275	26.8285	27.3595	27.138	28.3678	27.6953	27.3195	26.4466
	Synechococcus sp. WH 7803	25	10.0065	11.3934	11.2088	9.14443	11.2235	19.9954	18.5742	10.4944	16.7832	17.9208	7.89956	19.2294	11.2604	17.9375	9.43209	16.3338	17.8686	7.97218	7.96859	8.53635	8.32769	17.3608	17.1604	10.2225	0	6.43584	8.36808	16.8003	26.7213	26.8299	28.4691	27.368	27.2554	27.845	27.6568	27.8832	27.1703	27.919	27.9518	27.2182	27.073	27.1326	27.0116	28.2533	27.5408	27.532	27.3155
	Synechococcus sp. WH 7805	26	10.3837	11.6191	11.3686	9.37035	11.6061	20.3063	18.8922	10.6701	17.1738	18.2576	8.04131	19.6016	11.5313	18.2839	9.75866	16.4505	18.1069	8.12415	8.2755	8.62158	8.53183	17.6345	17.4574	10.3391	6.43584	0	8.48399	17.4212	26.9827	27.1032	28.7483	27.7257	27.3634	27.916	27.7407	27.9479	27.2042	28.0263	28.1749	27.3265	27.3635	27.2897	27.1868	28.5524	27.7751	27.4237	27.5733
	Synechococcus sp. WH 8109	27	9.3464	10.5919	10.4478	9.20396	10.5904	19.89	18.5034	9.63885	16.5007	17.7084	8.49196	19.1177	10.4935	17.5646	9.40048	15.9228	17.6502	8.32969	8.68732	7.24477	7.15361	16.8905	16.7229	10.173	8.36808	8.48399	0	16.1695	26.4063	26.5184	28.0611	27.1533	26.9533	27.5813	27.3809	27.4771	26.6857	27.5193	27.4423	26.7289	26.7751	26.6404	26.5154	27.7544	27.1383	27.0934	27.031
	Cyanobacterium UCYN-A	28	16.003	16.9853	16.7686	17.3797	16.7967	18.1886	17.2969	16.6634	14.2558	16.1901	17.1174	17.6405	16.7403	15.819	16.4727	14.7673	17.1594	17.2066	16.8761	16.8503	16.6341	16.1516	16.0033	17.2978	16.8003	17.4212	16.1695	0	26.0356	25.5971	27.5869	26.5992	26.9468	27.0251	27.0741	27.7621	27.0344	27.5487	27.4533	26.8401	25.7934	26.8809	26.7159	28.6162	27.7822	27.6876	26.8892
	Chloroherpeton thalassium ATCC 35110	29	26.1301	26.1318	26.0613	27.0535	26.1886	27.4377	26.448	26.2194	25.5374	26.1629	26.857	26.6654	26.0985	26.5718	26.4102	25.6553	26.3352	26.9219	26.6661	26.8626	26.5876	25.5985	25.3822	26.8151	26.7213	26.9827	26.4063	26.0356	0	24.624	26.9639	24.4908	26.0075	27.3201	27.1855	28.0143	27.0756	27.6637	28.2503	27.0559	24.9556	27.3461	26.9483	27.1753	26.951	27.245	16.5275
	Chloroflexus aggregans DSM9485	30	26.2903	26.103	26.0731	27.2666	26.047	26.7266	25.6809	26.2483	25.2466	25.2493	27.0457	25.741	26.117	25.7006	26.673	25.2173	25.7325	27.1922	27.0585	26.9086	26.7851	24.2816	24.3357	26.6642	26.8299	27.1032	26.5184	25.5971	24.624	0	17.1477	11.0171	25.8282	26.307	26.0111	26.5016	26.3534	26.7702	26.9643	26.3103	6.73697	26.5562	26.0467	27.7175	27.3621	27.6068	25.8598
	Herpetosiphon aurantiacus DSM 785	31	28.024	27.9252	27.8973	28.7242	28.036	27.3737	26.3825	27.9861	26.6985	26.3029	28.5087	26.3128	27.8941	26.7016	28.2961	26.4853	26.7784	28.6953	28.595	28.4355	28.2821	26.6211	26.6776	28.6123	28.4691	28.7483	28.0611	27.5869	26.9639	17.1477	0	17.4417	27.7671	27.5472	27.7806	28.412	28.5602	28.5176	28.5794	28.2404	17.0881	28.2669	28.0774	29.267	28.9343	29.2179	28.3283
	Oscillochloris trichoides DG-6	32	26.7957	26.841	26.7713	27.779	26.8326	27.0071	25.8071	26.8895	25.3334	25.3673	27.6863	25.8397	26.8781	26.0421	27.2753	25.5562	25.9206	27.7187	27.2883	27.5152	27.3344	25.1176	25.2731	27.1643	27.368	27.7257	27.1533	26.5992	24.4908	11.0171	17.4417	0	26.5347	27.0271	26.9084	27.8593	27.6542	27.969	28.0924	27.4702	11.3156	27.5681	27.1693	28.5656	28.2066	28.0513	25.9222
	Rubrivivax gelatinosus IL144	33	27.1213	26.5084	26.3561	27.9001	26.6168	29.1103	27.6055	26.938	26.9057	27.3983	27.2982	27.4086	26.4872	27.9128	26.9067	26.6466	26.7397	27.3768	27.2108	27.4702	27.1974	26.4868	26.4284	27.003	27.2554	27.3634	26.9533	26.9468	26.0075	25.8282	27.7671	26.5347	0	20.7496	20.8468	22.8991	22.7354	22.3407	23.4678	22.3174	26.0685	22.9933	22.343	23.8985	23.8106	21.5056	26.6169
	Bradyrhizobium sp. BTAi1	34	27.6437	27.3551	27.2404	28.2871	27.4612	28.6669	27.3611	27.5615	27.0556	27.1125	27.6544	27.1296	27.1135	27.4763	27.4773	26.9706	26.3735	28.1002	27.9184	27.9889	27.794	26.6149	26.7871	27.2614	27.845	27.916	27.5813	27.0251	27.3201	26.307	27.5472	27.0271	20.7496	0	6.7887	18.9707	18.9323	18.7856	19.7491	18.9207	26.3727	19.8333	19.2634	21.7633	21.2809	23.4375	27.6954
	Bradyrhizobium sp. ORS 278	35	27.6098	27.1551	27.1217	28.2321	27.299	28.9375	27.4262	27.3979	27.1773	27.3902	27.5098	27.264	26.9781	27.5381	27.1695	27.0155	26.2499	27.967	27.8184	27.8054	27.5679	26.5449	26.6839	27.217	27.6568	27.7407	27.3809	27.0741	27.1855	26.0111	27.7806	26.9084	20.8468	6.7887	0	18.8754	18.917	19.0509	19.6509	18.8699	26.1883	19.4599	19.1808	21.5537	21.0807	23.7403	27.8613
	Roseobacter litoralis Och 149	36	27.7183	27.3294	27.1831	28.4996	27.5915	29.5024	28.6501	27.5374	28.4316	28.5608	27.7972	28.6843	27.2933	28.8317	27.4208	27.6038	26.9133	27.9371	27.9041	27.8849	27.7273	27.2222	27.4174	27.7379	27.8832	27.9479	27.4771	27.7621	28.0143	26.5016	28.412	27.8593	22.8991	18.9707	18.8754	0	11.3782	11.4729	12.417	10.9336	26.7192	11.3577	11.7896	22.3897	21.5973	23.874	28.2342
	Roseobacter sp. AzwK-3b	37	26.7907	26.2464	26.1958	27.732	26.5018	29.3977	28.4316	26.5093	27.7742	28.1489	27.1183	28.727	26.2343	28.2748	26.6809	26.9967	27.0006	27.232	27.1887	26.9752	26.7727	26.8435	26.8917	26.9415	27.1703	27.2042	26.6857	27.0344	27.0756	26.3534	28.5602	27.6542	22.7354	18.9323	18.917	11.3782	0	9.47956	12.6893	11.3343	26.4931	11.3266	11.0648	21.5368	20.7798	23.2222	26.9942
	Roseovarius sp. 217	38	27.5738	27.2422	27.0471	28.4595	27.2736	29.5003	28.6771	27.3644	28.235	28.4009	27.7951	28.7282	27.1098	28.6422	27.4921	27.4133	27.2799	28.0695	27.9989	27.8833	27.667	27.2255	27.4076	27.6371	27.919	28.0263	27.5193	27.5487	27.6637	26.7702	28.5176	27.969	22.3407	18.7856	19.0509	11.4729	9.47956	0	13.135	11.3707	26.8646	11.9467	11.842	21.7273	20.923	23.0775	27.705
	Jannaschia sp. CCS1	39	27.337	27.0369	26.9809	28.5178	27.2278	29.9277	28.9633	27.2853	28.4513	28.801	27.9298	28.9875	26.9984	28.9437	27.6253	27.5874	27.627	28.2342	28.172	27.8259	27.714	27.5504	27.5088	28.041	27.9518	28.1749	27.4423	27.4533	28.2503	26.9643	28.5794	28.0924	23.4678	19.7491	19.6509	12.417	12.6893	13.135	0	11.8267	27.0784	11.3882	12.0074	22.25	21.4081	24.5473	28.5826
	Dinoroseobacter shibae DFL 12	40	26.794	26.3297	26.1178	27.7642	26.4258	29.3592	28.5732	26.5448	27.577	28.245	27.145	28.5821	26.2434	28.3313	26.7905	26.9047	27.0687	27.2847	27.2533	27.0876	26.9606	26.4845	26.5759	27.0275	27.2182	27.3265	26.7289	26.8401	27.0559	26.3103	28.2404	27.4702	22.3174	18.9207	18.8699	10.9336	11.3343	11.3707	11.8267	0	26.4641	10.7836	10.9928	21.2817	20.3747	22.8466	27.4971
	Chloroflexus aurantiacus J-10-fl	41	26.4973	26.3455	26.1768	27.4729	26.2584	27.1176	25.9917	26.4517	25.3315	25.511	27.2042	26.0512	26.3036	26.029	26.8915	25.3362	25.9256	27.3936	27.1874	27.0348	26.9342	24.6213	24.5783	26.8285	27.073	27.3635	26.7751	25.7934	24.9556	6.73697	17.0881	11.3156	26.0685	26.3727	26.1883	26.7192	26.4931	26.8646	27.0784	26.4641	0	26.6797	26.2857	28.1494	27.667	27.7144	26.1871
	Roseobacter sp. CCS2	42	26.4995	26.3373	26.1245	27.6994	26.3738	29.3991	28.6568	26.4563	27.7014	28.2083	27.0936	28.8602	26.1852	28.3192	26.7074	26.9715	27.0517	27.2714	27.243	26.9783	26.7651	26.9531	27.0311	27.3595	27.1326	27.2897	26.6404	26.8809	27.3461	26.5562	28.2669	27.5681	22.9933	19.8333	19.4599	11.3577	11.3266	11.9467	11.3882	10.7836	26.6797	0	8.95272	21.2879	20.3419	23.7011	27.82
	Loktanella vestfoldensis SKA 53	43	26.4883	26.0778	25.8715	27.5708	26.1586	29.2978	28.3404	26.202	27.4826	27.9647	27.0712	28.4696	26.0312	27.955	26.5971	26.9313	27.0227	27.1893	27.1643	26.926	26.7767	26.3694	26.5701	27.138	27.0116	27.1868	26.5154	26.7159	26.9483	26.0467	28.0774	27.1693	22.343	19.2634	19.1808	11.7896	11.0648	11.842	12.0074	10.9928	26.2857	8.95272	0	20.9381	20.0689	23.1287	27.1522
	Citromicrobium bathyomarinum JL354	44	27.6622	27.2681	27.178	28.8607	27.2942	30.2402	29.3251	27.7196	28.5373	28.9099	28.1658	29.4387	27.1096	29.4738	27.9756	27.8075	28.5343	28.5212	28.4094	28.206	28.1447	28.4141	28.4088	28.3678	28.2533	28.5524	27.7544	28.6162	27.1753	27.7175	29.267	28.5656	23.8985	21.7633	21.5537	22.3897	21.5368	21.7273	22.25	21.2817	28.1494	21.2879	20.9381	0	10.9282	22.8909	27.4431
	Erythrobacter sp. NAP1	45	27.0397	26.7147	26.7412	28.2016	26.7841	29.542	28.9453	26.9416	28.1849	28.6003	27.6362	29.081	26.6864	28.9933	27.2179	27.4325	28.0742	27.8808	27.5732	27.5135	27.3462	27.9507	27.8407	27.6953	27.5408	27.7751	27.1383	27.7822	26.951	27.3621	28.9343	28.2066	23.8106	21.2809	21.0807	21.5973	20.7798	20.923	21.4081	20.3747	27.667	20.3419	20.0689	10.9282	0	21.6514	27.3868
	Congregibacter litoralis KT71	46	27.0356	26.9812	26.8057	28.0546	27.1282	29.7462	29.0022	27.0537	28.1426	28.4588	27.5314	28.9044	26.8895	28.7787	27.1842	27.1613	27.6777	27.7266	27.2331	27.4829	27.407	27.8876	27.8547	27.3195	27.532	27.4237	27.0934	27.6876	27.245	27.6068	29.2179	28.0513	21.5056	23.4375	23.7403	23.874	23.2222	23.0775	24.5473	22.8466	27.7144	23.7011	23.1287	22.8909	21.6514	0	26.6826
	Chlorobium phaeobacteroides BS1	47	26.8691	26.9548	26.9227	27.7469	26.816	28.9413	27.8753	27.0974	26.7878	27.1739	27.5963	28.0388	26.8614	27.6031	27.1472	26.3019	26.9591	27.5584	27.0071	27.3066	27.1944	26.7281	26.5261	26.4466	27.3155	27.5733	27.031	26.8892	16.5275	25.8598	28.3283	25.9222	26.6169	27.6954	27.8613	28.2342	26.9942	27.705	28.5826	27.4971	26.1871	27.82	27.1522	27.4431	27.3868	26.6826	0
	Chlorobium chlorochromatii CaD3	48	25.1674	25.2199	25.129	26.3106	25.1698	27.68	26.6601	25.3021	25.4687	25.9382	26.1565	26.7126	25.1479	26.4852	25.6332	25.0805	26.1919	26.0583	25.7868	25.8253	25.622	25.4496	25.3518	25.686	25.8502	26.0786	25.4882	25.4191	15.0992	25.0603	27.3173	25.1629	25.7922	26.9947	26.8953	27.6859	26.5407	27.1273	27.9566	26.876	25.2916	27.0987	26.6046	27.0267	26.5829	26.5765	12.9095
	Chlorobium ferrooxidans DSM13031	49	25.2558	25.2391	25.2254	26.1287	25.303	27.4071	26.2222	25.3581	24.9554	25.4862	25.9936	26.3488	24.9365	25.9547	25.6126	25.0402	25.7896	26.0164	25.6115	25.8183	25.5268	25.0144	24.9456	25.7226	25.7862	26.0517	25.5641	25.5088	15.0998	25.0598	26.5151	24.835	25.0879	25.7215	25.7969	27.5	26.3213	27.026	27.8292	26.7237	25.3689	26.8663	26.398	26.6266	26.5	26.6396	12.1473
	Chlorobium limicola DSM245	50	25.6624	25.8453	25.7539	26.581	25.8436	28.2096	26.8154	25.8285	25.5786	26.2706	26.6645	26.7322	25.6331	26.6578	26.2495	25.436	26.1836	26.6753	26.0697	26.2388	26.0763	25.5504	25.4086	25.9221	26.361	26.665	25.9879	25.8623	14.9193	24.9905	27.5919	25.1403	25.68	26.9051	27.0737	27.8995	26.5649	27.3534	28.0866	26.8534	25.334	27.257	26.8801	27.0632	26.973	26.655	11.6345
	Chlorobium phaeobacteroides DSM266	51	25.9044	25.9773	25.9084	26.7474	25.969	27.7536	26.5423	25.9767	25.7557	25.9675	26.7707	26.4819	25.8704	26.7017	26.2958	25.5252	26.1435	26.7991	26.0702	26.4496	26.2216	25.7393	25.6207	26.0872	26.3952	26.6747	26.2365	26.0458	15.5928	25.461	27.4627	25.1136	25.9614	26.8859	27.25	28.1584	26.7523	27.4935	28.4183	27.4368	25.6077	27.6866	27.0272	27.5505	27.2535	27.2875	11.8139
	Chlorobium luteolum DSM273	52	24.9214	25.0196	24.9421	26.0674	24.9371	27.6717	26.4766	25.0107	25.0361	25.7345	25.7007	26.4456	24.8758	26.2361	25.4039	25.0161	25.7399	25.8413	25.4482	25.5632	25.397	25.0523	24.8833	25.6126	25.6687	25.9213	25.1687	25.1942	14.7559	24.8597	27.1336	24.5858	25.3842	26.4274	26.4736	27.3618	26.137	26.8567	27.5742	26.4542	25.1278	26.6938	26.1617	26.6521	26.3727	26.363	12.015
	Synechococcus sp. PCC 6301	53	14.4508	15.1295	14.8435	15.0851	14.9422	16.02	14.2485	14.7897	12.7683	13.7096	14.3514	14.8323	15.0032	13.7826	13.8253	12.4219	14.1849	14.3914	14.2367	14.2056	14.0776	13.9019	13.8232	13.9556	14.005	14.2647	13.8177	14.5584	25.0596	24.87	26.6926	25.4143	26.2033	26.3945	26.2363	27.0519	26.5886	26.9677	27.0617	26.5724	25.0012	26.5359	26.272	27.6499	27.0333	27.0731	25.8751
	Chlorobium tepidum TLS	54	24.5551	24.8336	24.7214	25.7016	24.7356	27.6307	26.5166	24.8995	24.8105	25.5503	25.6673	26.4134	24.747	25.9807	25.3571	24.7262	25.7344	25.7447	25.5136	25.3003	25.2139	24.7682	24.4163	25.5287	25.4383	25.7565	25.0307	24.7102	14.2698	24.6723	26.9225	24.6054	25.6904	26.3797	26.4675	27.4267	26.1253	27.1666	27.5624	26.3454	24.862	26.6782	26.1624	26.6897	26.3553	26.4715	12.0258
	Crocosphaera watsonii WH8501	55	19.7021	20.5151	20.409	20.2177	20.366	14.4689	14.0747	20.1199	14.5723	13.4483	19.5524	14.6834	20.4131	15.9054	19.2015	14.1647	15.8194	19.7433	19.6882	19.5847	19.4618	17.0381	17.0487	18.3245	19.4869	19.6818	19.0714	15.4337	28.1615	27.4762	28.364	27.585	29.2721	28.8138	29.3894	30.2588	29.6444	29.9934	30.1438	29.5657	27.5879	29.718	29.5423	30.4288	30.0688	29.9992	26.5669
	Clostridium thermocellum ATCC 27405	56	27.1042	27.448	27.2292	28.0212	27.5739	28.8209	27.7241	27.472	26.7639	27.1009	27.8271	27.7124	27.3655	27.5243	27.4888	26.5573	27.5735	27.98	27.408	27.8049	27.8039	26.3001	26.1766	27.5632	27.766	27.8562	27.3741	27.1836	26.7647	25.9678	26.2126	26.2705	27.2233	28.4258	28.5731	28.7938	28.3972	29.0786	29.3282	28.8167	26.4625	28.8443	28.34	29.9625	29.3717	28.6443	27.0142
	Ferroplasma acidarmanus fer1	57	34.3035	34.3146	34.2381	34.8653	34.2527	34.7837	34.4062	34.5449	34.0918	34.1376	34.4535	34.1925	34.2253	34.1169	34.014	33.9352	34.1003	34.5926	34.0987	34.6983	34.5025	33.1495	33.2502	34.1338	34.4229	34.5319	34.1716	34.933	33.4593	31.2637	32.5079	31.9477	33.4122	32.9974	33.0317	33.8252	33.3864	33.5625	33.8603	33.4506	31.264	33.9553	33.6054	34.1004	34.3144	34.3286	33.665
	Gloeobacter violaceus PCC 7421	58	19.95	20.5208	20.3223	20.9454	20.3544	18.1587	16.7174	20.2726	16.3123	16.4509	20.0955	17.1559	20.3869	17.4686	19.602	16.8496	16.9968	20.3823	20.032	20.1513	20.0527	16.3553	16.499	19.8217	19.8365	20.2838	19.8048	19.4574	25.9946	25.5665	26.3419	26.3609	26.9716	27.0312	26.9762	28.5784	28.1607	28.1939	28.7357	28.0498	25.8664	28.2701	28.0731	28.1253	27.8257	28.0079	27.4188
	Ignicoccus hospitalis KIN4/I	59	35.7644	35.7849	35.7403	36.5092	35.7531	36.8537	36.5923	35.8957	35.8465	36.1264	36.3352	36.1275	35.7494	35.8594	36.041	35.3677	36.2187	36.3604	36.4338	36.2949	36.1345	35.2968	35.1764	36.2925	36.2975	36.3658	35.9039	36.8173	35.2334	34.9429	35.7522	35.3241	36.229	36.2453	36.1416	36.6999	36.3022	36.6249	36.8063	36.3685	35.0617	36.5758	36.4634	37.0258	36.9646	37.1333	35.42
	Methanococcoides burtonii DSM 6242	60	32.3951	32.4169	32.3312	33.0909	32.5086	32.9113	32.2081	32.6878	32.1378	32.3561	33.105	32.0048	32.5363	31.895	32.7894	32.1047	32.1441	33.0644	32.8517	32.9202	32.9057	31.362	31.4722	32.1805	32.9513	33.0462	32.6745	33.538	31.2501	31.2336	32.7816	31.0035	32.7158	33.588	33.4155	33.8425	33.1997	33.5421	34.2091	33.4538	31.5444	33.8424	33.4119	34.1259	33.9594	33.8309	30.9831
	Prochlorococcus marinus MED4	61	9.29525	6.59113	6.44405	11.259	6.13656	20.8235	19.4022	9.31008	17.3558	18.8343	11.3491	20.0493	6.42199	18.2923	11.5602	16.8621	18.7445	11.3194	11.305	10.9309	10.7856	17.2169	16.8808	12.3737	11.2261	11.4428	10.4121	16.6142	25.9946	25.8851	27.6948	26.6473	26.229	26.9483	26.695	27.0493	26.1048	26.9461	26.8995	25.9191	26.1537	26.0401	25.7766	27.0879	26.6963	26.7988	26.747
	Methanosaeta thermophila PT	62	32.7815	32.6382	32.5645	33.6214	32.5554	33.0265	32.139	32.8092	32.0374	32.2708	33.384	32.029	32.7015	32.2465	33.0057	31.8662	32.2813	33.4669	33.3237	33.3136	33.1814	31.235	31.2358	32.8756	33.3005	33.5486	32.9364	32.9717	31.4502	30.9559	32.4876	31.1458	33.1104	33.2683	33.3253	34.077	33.3998	33.7993	34.2015	33.4645	31.2382	33.6754	33.3309	34.962	34.5603	34.5879	31.6872
	Methanospirillum hungatei JF-1	63	33.5444	33.5389	33.4632	34.1357	33.4687	33.4454	32.5319	33.4576	32.6237	32.3817	34.0438	32.3424	33.5672	32.3092	33.7232	32.2032	32.472	34.0646	33.3688	33.8982	33.894	32.2132	32.1852	33.1761	33.827	33.9687	33.6245	33.6772	31.3341	31.3293	32.7008	31.0436	32.7121	33.3255	33.4284	34.4273	33.8111	34.2573	34.8258	34.1272	31.0874	34.3326	33.8524	34.9227	34.723	34.6711	31.3679
	Synechocystis sp. PCC 6803	64	16.6648	17.2264	16.9593	17.0078	17.2191	14.725	13.3784	16.9043	12.6175	13.1896	16.4409	14.0541	17.0134	13.7163	15.9395	11.1381	14.1195	16.5645	16.3046	16.3921	16.2803	14.5611	14.5535	15.8524	16.3252	16.4668	16.091	14.0836	25.5714	24.9909	26.9548	25.3599	26.3581	26.6955	26.5047	27.4422	27.1351	27.3886	27.6726	26.9574	25.1417	27.1244	26.9256	27.9986	27.4771	27.2482	26.4972
	Prochlorococcus sp. MIT9312	65	9.3277	6.03749	5.89577	11.3619	6.64164	20.8834	19.5384	9.29903	17.4298	18.8216	11.3215	20.1778	5.9149	18.3937	11.6981	16.9691	18.8187	11.3937	11.3449	10.9653	10.8368	17.3185	17.0892	12.494	11.2496	11.486	10.4747	16.8107	26.1696	26.0798	27.8165	26.7065	26.2794	27.2032	26.9658	27.1862	26.2445	27.0798	26.9648	26.0913	26.2428	26.1518	25.9779	27.2049	26.7266	26.894	26.9611
	Prochlorococcus marinus MIT9313	66	9.10768	10.9142	10.7276	5.98347	10.8885	20.1399	18.9108	9.62566	16.9391	18.1409	8.90744	19.5602	10.7671	17.8553	10.1173	16.636	18.3898	8.66559	8.89925	8.80628	8.7232	17.5784	17.3764	10.5076	8.80071	8.97757	8.65608	16.5434	26.4117	26.7084	28.3245	27.2722	27.3099	27.7621	27.7146	27.9267	27.0905	27.8767	27.8925	27.1513	26.9562	27.0531	26.9986	28.3883	27.5138	27.518	27.0041
	Methanosarcina barkeri str. Fusaro	67	32.9404	32.866	32.7703	33.503	32.8712	31.7863	31.2639	32.9963	31.415	31.2024	33.4513	31.2391	32.869	32.0314	33.1466	31.692	31.0296	33.3596	33.2375	33.477	33.3145	30.8702	30.8222	32.3219	33.1866	33.3162	33.0645	32.7363	30.3476	30.3204	31.7783	30.2545	32.3294	32.2006	32.4029	33.579	33.1507	33.4821	33.8309	33.1318	30.6868	33.5881	33.2717	34.2863	34.243	34.0444	30.6147
	Prochlorococcus sp. NATL2A	68	8.20806	9.33802	9.18823	10.0071	9.34222	20.4753	19.1477	5.38202	17.0059	18.3992	10.4219	19.7862	9.22724	18.1308	10.9351	16.6889	18.4911	10.426	10.4347	9.96449	9.821	17.0492	16.8228	11.7535	10.2782	10.5171	9.45779	16.39	26.0513	26.1284	27.7948	26.7158	26.7692	27.3378	27.2035	27.4076	26.3091	27.218	27.1591	26.3409	26.3015	26.2876	26.0098	27.4956	26.8182	26.9341	26.9072
	Nostoc punctiforme PCC 73102	69	20.0263	20.6347	20.4155	20.0526	20.543	12.9872	11.6172	20.2271	10.2841	9.61689	19.4101	11.7943	20.4716	12.3701	19.1699	14.375	14.186	19.5821	19.41	19.6467	19.5228	16.4735	16.625	19.1907	19.3776	19.6716	19.2901	18.025	26.7257	25.5479	25.7558	26.1638	27.1146	26.1958	26.574	28.7854	28.6627	28.6515	29.2514	28.4521	25.8549	28.7287	28.5211	28.7948	28.7057	28.8898	27.5538
	Pelodictyon phaeoclathratiforme	70	26.1095	26.3374	26.2655	27.084	26.4187	27.9781	27.0321	26.2506	26.0255	26.1198	26.9788	27.0559	26.311	26.8385	26.6229	25.9392	26.56	27.06	26.4575	26.6848	26.6019	25.833	25.9157	26.1887	26.8224	27.0114	26.5564	26.6079	15.7302	25.5987	27.9765	25.3799	26.2403	27.148	27.0537	28.2509	26.9898	27.8366	28.6917	27.571	25.8677	27.7271	27.2103	27.6238	27.5618	27.477	12.4207
	Prosthecochloris vibrioformis DSM265	71	24.4716	24.5255	24.4666	25.7933	24.4071	27.6201	26.5736	24.6191	25.0297	25.7791	25.4371	26.6043	24.43	26.0563	25.066	24.9573	25.8471	25.5547	25.165	25.2174	25.0239	24.7336	24.6976	25.4271	25.3253	25.6777	24.8971	24.9613	14.4342	24.7525	27.0436	24.651	25.3619	26.5899	26.5058	27.1925	25.7732	26.7689	27.3156	26.1801	25.1003	26.4057	25.9159	26.526	26.0511	25.8626	12.0433
	Prosthecochloris aestuarii DSM 271	72	25.5135	25.5555	25.5152	26.5852	25.5615	27.8736	27.0093	25.7528	25.6534	26.2601	26.4044	26.9876	25.5005	26.7076	26.0569	25.318	25.8534	26.4133	25.9206	26.2338	26.0907	25.3902	25.1631	26.0435	26.1423	26.4344	25.8991	25.8446	14.4974	25.1801	27.5833	25.1282	25.9904	26.5748	26.9708	27.5693	26.3845	27.301	27.6421	26.4172	25.611	26.883	26.4629	26.8742	26.5262	25.9494	10.3053
	Rhodobacter capsulatus SB1003	73	26.8393	26.5226	26.349	27.7878	26.5852	29.6099	28.3398	26.5137	27.2246	27.6358	27.4645	28.094	26.3865	28.0032	27.1332	26.9142	27.0949	27.7197	27.5296	27.3823	27.2264	26.6127	26.7529	27.277	27.4898	27.6213	26.9237	26.3108	26.2074	26.6244	28.1598	27.0713	22.0146	19.4752	19.5301	14.2889	13.3986	13.6054	14.4012	13.3345	26.7725	13.2992	12.8646	22.0948	21.6371	24.3356	26.8546
	Roseiflexus castenholzii HLO8	74	27.1454	26.9641	26.9183	28.1282	26.8865	27.4853	26.596	27.1546	25.9401	26.1465	27.81	26.553	26.9341	26.5794	27.5515	26.2566	26.6807	28.1291	27.8237	27.7522	27.6384	25.5241	25.507	27.5023	27.7716	28.0553	27.4574	26.1626	25.1635	12.1295	17.859	13.9116	26.7492	26.8927	26.8209	27.2441	27.3259	27.7123	27.5321	26.868	12.4294	27.1858	26.8547	28.5653	28.0778	28.3731	26.5591
	Synechococcus elongatus PCC 7942	75	14.5268	15.2298	14.9494	15.1644	15.0456	16.0519	14.3187	14.881	12.8567	13.7723	14.4415	14.8901	15.1222	13.8175	13.9034	12.4794	14.2106	14.4772	14.3144	14.2917	14.1619	13.9689	13.892	13.9996	14.0858	14.324	13.9032	14.6682	25.1477	24.9082	26.6712	25.4305	26.1742	26.405	26.2405	27.0404	26.6022	26.9662	27.1009	26.5831	25.0503	26.5761	26.3011	27.6533	27.0569	27.0703	25.9302
	Roseiflexus sp. RS1	76	27.1266	26.859	26.8174	28.1665	26.8644	27.2082	26.4241	27.1456	25.9407	25.8885	27.8238	26.312	26.8966	26.2113	27.4652	26.1124	26.4752	28.0814	27.7767	27.6781	27.6518	25.3182	25.2686	27.308	27.7453	27.9701	27.378	26.1009	25.2697	12.4484	17.7828	13.8062	26.8018	27.0396	26.8728	27.413	27.2719	27.6531	27.6423	27.0583	12.322	27.2709	26.7565	28.7417	28.2296	28.3535	26.4413
	Roseobacter denitrificans OCh 114	77	26.8515	26.6994	26.4573	27.8657	26.8203	29.0841	28.2572	26.7714	27.7838	28.0869	27.162	28.3264	26.5381	28.184	26.8834	26.9117	26.7938	27.2889	27.45	27.225	27.0447	26.6514	26.7788	27.0893	27.2308	27.3126	26.7845	27.0696	27.2676	26.0211	28.144	27.3559	22.1843	18.843	18.6472	6.43144	10.8726	11.2509	11.6811	10.2128	26.2884	10.6417	10.9565	21.4237	20.7276	23.1159	27.6422
	Rhodopseudomonas palustris BisA53	78	27.0744	26.8088	26.6566	27.8386	26.8936	28.9826	27.4301	26.9824	26.7435	27.0053	27.2247	27.4296	26.6795	27.5105	27.1307	26.7832	26.9693	27.6893	27.407	27.5734	27.3833	26.281	26.2443	26.9323	27.4932	27.6	27.1415	26.6997	26.4126	26.41	28.1085	26.6956	20.3628	10.8134	10.6162	19.3285	18.7361	18.8789	19.7932	18.5674	26.612	19.4456	18.9392	20.7247	20.3126	23.5024	26.8431
	Rhodopseudomonas palustris BisB18	79	27.0746	26.8887	26.7287	27.858	26.9415	28.911	27.3869	27	26.6765	26.6616	27.3466	27.1756	26.7439	27.4615	27.0523	26.511	26.5724	27.6591	27.2283	27.5194	27.3585	26.1472	26.2313	27.1065	27.4647	27.5581	27.0054	26.5151	26.1289	26.324	27.7546	26.6425	20.3777	10.9705	10.9175	19.7027	19.0031	19.0566	19.8649	18.8192	26.5476	19.4327	19.0024	20.7924	20.4844	23.7051	26.6041
	Rhodopseudomonas palustris BisB5	80	26.5473	26.2843	26.1529	27.268	26.3724	28.7901	27.1471	26.4905	26.3493	26.739	26.7165	27.1719	26.1705	27.2439	26.4428	26.3381	26.532	27.0446	26.8916	26.9453	26.7683	25.8113	25.8976	26.3317	26.9691	26.9065	26.5004	26.2281	26.2055	25.5897	27.6673	26.1195	20.3824	10.404	10.1246	18.8987	18.182	18.5713	19.0192	18.1237	25.7935	18.7066	18.2978	20.026	19.7045	22.9065	26.4901
	Rhodopseudomonas palustris CGA009	81	26.8236	26.6745	26.4387	27.5016	26.5483	28.818	26.9222	26.7231	26.4829	26.7007	26.9467	26.7488	26.4355	27.3522	26.6951	26.3984	26.3046	27.3806	27.1001	27.2366	27.1159	26.0459	26.0656	26.8516	27.2626	27.2098	26.7242	26.4493	26.1815	25.8046	27.4098	26.1353	20.1645	10.1981	10.1445	19.1065	18.6664	18.6182	19.3714	18.3805	25.9571	19.1409	18.6932	20.38	20.126	22.9834	26.4949
	Rhodopseudomonas palustris HaA2	82	26.7487	26.4324	26.3403	27.4984	26.6416	28.7504	26.8966	26.604	26.6481	26.7048	26.8427	26.8327	26.273	27.1169	26.5812	26.3265	26.2546	27.2641	27.0408	27.2315	26.9819	25.8225	25.9032	26.6958	27.1224	27.07	26.7098	26.5223	26.5883	25.8373	27.6288	26.2096	20.7225	10.4165	10.102	18.8484	18.293	18.4408	19.1667	18.1661	25.9747	18.7849	18.4157	20.4604	20.1292	23.3713	26.9425
	Rhodospirillum rubrum ATCC11170	83	26.1617	26.0847	25.9142	27.3571	25.8987	28.2847	26.8105	26.1286	25.9992	26.5432	26.8302	26.4758	25.8995	27.0829	26.5133	25.9043	26.1385	27.0185	26.6974	26.8839	26.6418	25.438	25.4173	26.6361	26.6842	26.9121	26.3776	25.7116	24.7983	25.2477	26.9831	25.7297	20.0963	18.2636	18.2129	19.9182	19.2023	19.5063	20.0216	18.7816	25.5478	19.192	18.7512	20.9039	20.633	23.6896	25.6984
	Rhodobacter sphaeroides 2.4.1	84	26.4161	26.1069	25.935	27.5738	26.1474	29.0636	27.6743	26.356	26.5222	27.1699	26.8923	27.5902	25.9445	27.7874	26.6143	26.4703	26.6195	27.1818	27.1136	26.9012	26.7843	26.1046	26.0973	27.0223	26.9682	27.203	26.4515	25.9964	26.3751	25.7443	27.6045	26.6035	20.8397	18.0507	17.8356	13.0999	12.653	12.6914	13.4034	12.2825	25.8796	12.3635	11.9475	20.971	20.7061	23.4875	26.8518
	Rhodobacter sphaeroides ATCC 17025	85	26.9383	26.635	26.3714	28.0274	26.5924	29.4485	28.2546	26.8441	27.0431	27.6352	27.4278	28.168	26.4521	27.9447	27.0797	26.94	26.9031	27.6956	27.0596	27.4224	27.3143	26.685	26.809	27.1803	27.4934	27.6753	27.0383	26.5634	26.8461	26.4467	28.271	27.0126	21.4469	18.2343	18.483	13.4236	12.9281	12.9917	14.1737	12.609	26.565	13.0736	12.5265	21.7284	21.3348	23.8471	26.8391
	Acaryochloris marina MBIC11017	86	19.1304	19.665	19.3484	19.4587	19.5813	15.0522	14.3389	19.2735	14.6323	14.5765	18.7946	14.89	19.4934	16.1171	18.5058	14.2629	14.225	18.9847	18.7757	18.9434	18.8089	16.709	16.682	18.323	18.7252	18.9394	18.558	18.2331	26.763	26.3596	27.3856	26.5411	27.5344	27.7776	27.5069	28.2307	27.904	28.443	28.5294	28.0074	26.4717	27.9743	28.0466	28.5608	28.2072	27.895	27.4036
	Rhodobacter sphaeroides ATCC 17029	87	26.3182	25.927	25.8706	27.3509	25.9785	28.8464	27.4997	26.1565	26.5025	26.9493	26.7394	27.3866	25.8829	27.5611	26.4188	26.3264	26.4541	27.0119	26.9548	26.6777	26.557	26.0233	26.0748	26.7398	26.811	26.9956	26.2857	25.9192	26.1783	25.5539	27.4106	26.4601	20.7881	17.91	17.7076	13.0497	12.6881	12.6941	13.44	12.3383	25.6224	12.4556	12.0542	21.0807	20.6924	23.2993	26.5205
	Prochlorococcus marinus SS120	88	7.46115	9.51485	9.36982	9.76728	9.36929	20.4404	19.2566	8.41489	16.8887	18.4137	10.1991	19.8368	9.30729	17.9461	10.8897	16.7406	18.51	10.3078	10.3035	9.84099	9.73713	17.148	16.966	11.6407	10.1223	10.4288	9.49272	16.0652	25.9724	26.1318	27.8925	26.7383	26.9962	27.5747	27.5122	27.6867	26.7663	27.313	27.453	26.7436	26.3736	26.5727	26.4144	27.5855	26.932	27.0656	26.7477
	Synechococcus sp. CC9605	89	10.1841	11.4218	11.2321	9.477	11.4217	20.5981	19.1616	10.4672	17.3191	18.4408	8.92226	19.8807	11.4184	18.34	9.86616	16.567	18.1954	8.56985	9.09567	7.43966	7.41739	17.748	17.5455	10.5295	8.74175	8.73133	6.28769	17.3236	27.2071	27.2585	28.886	27.8131	27.6026	28.0783	27.9368	28.1351	27.353	28.2209	28.1528	27.4939	27.5435	27.3285	27.2666	28.5649	27.7159	27.7597	27.6358
	Trichodesmium erythraeum IMS101	90	18.4349	19.172	18.9627	18.6613	19.0899	12.6931	11.1839	18.6825	12.462	12.3451	18.2885	11.8056	19.0332	13.8419	17.7146	13.831	14.5873	18.2825	18.4146	18.1244	18.0453	15.5948	15.612	18.2703	18.0669	18.2711	17.7778	16.2379	26.5717	26.116	27.2621	26.3085	28.0622	27.6368	27.6557	28.5691	28.2465	28.5288	28.9149	28.3213	26.3678	28.441	27.9773	29.4331	28.9275	28.7883	27.6962
	Synechococcus sp. WH8102	91	10.0497	11.2242	11.0215	9.41995	11.2126	20.2667	18.8631	10.2981	17.0565	18.2399	8.85523	19.5729	11.1657	18.0357	9.67822	16.3583	17.9502	8.61905	8.83512	7.52537	7.44735	17.4818	17.2812	10.2767	8.55145	8.61469	7.37092	17.0233	26.8188	27.0071	28.5719	27.6189	27.3573	27.8878	27.6661	27.927	26.9374	27.8343	27.9747	27.1255	27.2151	27.0774	26.9578	28.4647	27.6521	27.4816	27.4624
	Heliobacterium modesticaldum	92	24.8686	25.3466	25.1143	26.3344	25.2285	27.4853	26.2096	25.4741	24.6338	25.6449	25.9564	26.0709	25.2094	25.8332	25.7115	24.9207	25.8198	26.1516	25.7341	25.8419	25.6208	24.3602	24.1702	25.8564	25.8946	26.221	25.4198	24.4302	24.5313	24.0721	25.8511	24.0771	25.7347	26.598	26.7109	27.654	27.0564	27.3695	27.8739	26.9035	24.4381	27.4062	26.6462	28.0308	27.5844	27.1781	25.0828
	Solibacter usitatus Ellin6076	93	29.3365	29.2859	29.1288	30.4015	29.2082	30.3855	28.9355	29.5186	28.631	29.0229	29.871	29.2226	29.2388	29.4048	29.5476	28.749	28.578	30.0834	29.895	29.983	29.8932	28.7745	28.7903	29.6274	29.8098	30.0291	29.665	28.6017	27.2903	26.6763	27.9778	27.3109	27.2811	26.9677	26.8263	28.8362	29.1361	28.852	29.6234	28.6565	26.7887	29.31	28.9333	28.6239	28.2078	27.8991	28.1549
	Anabaena sp. PCC 7120	94	18.7161	19.4475	19.2096	19.006	19.3083	12.469	11.0909	18.942	9.14999	8.49088	18.3648	11.4278	19.2385	11.2967	17.9511	12.807	13.2298	18.446	18.2724	18.4267	18.3314	14.9598	15.0766	17.6593	18.2867	18.5091	18.0203	16.6578	25.7842	25.0469	26.001	25.301	26.9696	26.6288	26.7721	28.2726	28.041	28.1111	28.7201	27.916	25.1605	28.223	27.8129	28.5146	28.2992	28.4037	27.1853
	Anabaena variabilis ATCC 29413	95	19.0179	19.6658	19.5127	19.2789	19.5617	12.688	11.3506	19.2131	9.41205	8.8347	18.6092	11.5518	19.5578	11.3022	18.2161	13.2244	13.5075	18.7022	18.3894	18.7326	18.6296	15.1771	15.275	18.0195	18.5426	18.8091	18.3334	16.918	25.8759	25.0574	25.6164	25.0537	26.7753	25.9272	26.2139	28.3699	28.0398	28.1391	28.5374	27.7964	25.1865	28.1398	27.8881	28.615	28.4354	28.2792	26.9779
	Arthrospira maxima CS-328	96	19.6666	20.3248	20.1223	20.1575	20.2735	13.7961	11.6574	19.9285	13.9127	13.219	19.524	12.1427	20.1942	14.8632	18.9323	14.1608	15.3309	19.6057	19.304	19.43	19.3031	16.1345	15.8202	19.0009	19.327	19.4781	19.0984	17.8027	27.174	26.0224	27.9206	26.3485	28.33	28.558	28.4754	29.3889	28.8509	29.3185	29.5759	28.8902	26.3196	29.2128	28.9784	29.9597	29.4892	29.2291	27.8625
	Arthrospira platensis NIES-39	97	19.5993	20.3071	20.1254	19.9593	20.2739	13.9044	11.6521	19.844	13.9355	13.173	19.4865	12.0516	20.1405	14.8417	18.9767	14.3162	15.1655	19.5655	19.3041	19.332	19.2509	16.3314	16.2077	19.0306	19.3633	19.491	18.9943	17.9468	27.1548	26.1314	27.7368	26.4886	28.4242	28.5418	28.4732	29.4463	29.0863	29.3887	29.6678	29.1012	26.4209	29.2233	28.9299	29.8418	29.498	29.2985	27.7805
	Arthrospira platensis str. Paraca	98	18.6376	19.3075	19.12	19.0149	19.2871	13.6626	11.3629	18.9042	12.8862	12.5836	18.4822	11.6552	19.1497	14.1262	17.948	13.3463	14.647	18.5602	18.3465	18.3722	18.2782	15.4528	15.3858	18.0394	18.3371	18.4983	18.0559	16.8349	26.4641	25.5143	27.3947	25.7974	27.5597	27.8535	27.5552	28.5245	28.1737	28.6877	28.8636	28.3729	25.8224	28.4203	28.1585	29.1104	28.7013	28.4822	27.5466
	Cyanobium sp. PCC 7001	99	11.7683	12.8191	12.4985	11.4216	12.6838	20.1242	18.9117	12.1497	17.1364	18.0195	10.9224	19.5721	12.7317	18.0256	10.7045	16.3293	17.7016	10.8475	10.4894	10.8067	10.6481	17.9504	17.7583	9.60422	10.6629	10.7301	10.5014	17.4788	26.753	26.8993	28.7491	27.3674	27.2218	27.3625	27.334	27.664	27.3194	27.9297	27.9881	27.103	27.0371	27.4326	27.3537	28.3833	27.5606	27.2183	27.1504
	Cylindrospermopsis raciborskii CS-505	100	17.4456	18.2275	18.0013	17.9326	18.2407	14.2824	12.9755	17.7722	9.30268	10.1371	17.5689	13.3757	18.0213	7.19655	16.9467	13.2377	14.6716	17.5195	17.377	17.2969	17.2895	14.852	14.9346	17.1738	17.3908	17.6365	16.956	15.3356	26.2802	25.3907	26.575	25.5604	27.6175	27.2574	27.4006	28.5929	28.0106	28.4011	28.9478	28.0222	25.6726	28.1507	27.7913	29.115	28.6666	28.4509	26.9296
	Cyanothece sp. ATCC 51142	101	18.256	18.8864	18.78	18.5235	18.7493	13.2255	12.687	18.5061	12.5695	12.0573	17.8801	13.0444	18.8423	14.0722	17.4493	12.0151	13.6481	17.9762	17.6635	17.9276	17.7723	15.2021	15.2529	17.1016	17.657	17.9194	17.5583	13.901	26.1162	25.3162	26.5225	25.6773	27.0791	26.693	26.9212	28.0737	27.9114	28.1332	28.2364	27.3874	25.5429	27.8182	27.5419	28.315	28.02	27.816	26.8409
	Cyanothece sp. ATCC 51472	102	18.1957	18.8313	18.7151	18.4599	18.6951	13.1984	12.673	18.4572	12.5272	12.0077	17.8175	13.0047	18.7898	14.0211	17.3841	11.9617	13.6153	17.9164	17.6106	17.8765	17.7318	15.1517	15.2127	17.0395	17.6082	17.8531	17.5081	13.834	26.0623	25.2719	26.4703	25.6498	27.013	26.6419	26.859	28.0356	27.8565	28.082	28.1754	27.3498	25.5019	27.7743	27.5009	28.253	27.9452	27.7693	26.7993
	Cyanothece sp. PCC 7424	103	19.0087	19.7019	19.5046	19.3107	19.652	12.7949	12.2944	19.2357	12.8457	12.004	18.6665	12.5989	19.5632	14.281	18.1724	12.728	13.8373	18.7355	18.4978	18.651	18.5065	15.1934	15.3642	17.8302	18.4769	18.5663	18.2903	15.9763	26.226	25.0749	26.4939	25.5723	27.2845	26.8458	26.9562	28.5805	28.3268	28.3902	28.9351	28.1558	25.3244	28.4554	28.3071	28.838	28.4902	28.296	27.4968
	Azotobacter vinelandii AvOP	104	26.7589	26.7029	26.5136	27.6777	26.7432	28.3851	27.3261	26.9538	26.6898	26.7328	27.2779	27.3236	26.5902	27.1614	26.9522	26.1545	26.4544	27.5857	26.964	27.3275	27.2886	26.1904	26.1931	26.7783	27.2218	27.4329	26.9623	26.5669	26.1683	26.7121	27.3386	27.3487	18.6787	20.9297	21.5356	23.5008	23.701	23.0503	24.169	23.144	26.9097	23.7246	23.0072	24.6816	24.2848	19.2069	26.0666
	Cyanothece sp. PCC 7425	105	18.9426	19.4903	19.2728	19.2239	19.4531	14.7537	13.0488	19.1566	13.1011	13.0805	18.608	13.3745	19.3673	14.4578	18.2178	13.776	14.3915	18.7291	18.2581	18.6359	18.5409	15.1801	15.259	17.607	18.4187	18.6274	18.4421	17.2129	25.7627	25.454	26.8001	25.593	26.9415	26.8817	26.7644	28.5516	28.0339	28.6565	28.9705	28.2936	25.5099	28.4679	28.244	28.7173	28.4425	28.0485	27.1449
	Cyanothece sp. PCC 7822	106	19.8911	20.5104	20.3401	20.204	20.4447	13.3005	12.6342	20.1243	13.3939	12.7454	19.4911	12.8194	20.4192	14.784	19.0142	13.5401	14.7749	19.6151	19.3336	19.581	19.4521	16.2692	16.3771	18.5574	19.3182	19.4696	19.2326	16.9144	26.8637	25.4681	26.7166	25.9701	27.6933	27.061	27.2969	29.0596	28.8219	28.865	29.4225	28.7191	25.7497	29.0507	28.8351	29.1596	28.9653	28.9944	27.9049
	Cyanothece sp. PCC 8801	107	17.8071	18.6111	18.4172	18.2469	18.4966	12.7595	12.227	18.1877	12.0668	11.8951	17.5776	12.6286	18.4502	13.4375	17.1189	11.7907	13.8776	17.7726	17.5995	17.5461	17.4366	14.5921	14.8449	16.9656	17.3695	17.6897	17.2432	13.9167	25.8386	24.9683	26.2719	25.3523	26.9556	26.65	26.8123	28.1162	27.7799	28.0687	28.1921	27.6763	25.2312	27.8068	27.5167	28.5712	28.1043	28.0363	26.9074
	Cyanothece sp. PCC 8802	108	17.843	18.6032	18.4308	18.2926	18.5076	12.7932	12.2959	18.2013	12.0982	11.884	17.706	12.6005	18.4474	13.397	17.201	11.8066	13.9184	17.8645	17.5648	17.61	17.541	14.6063	14.8841	17.0616	17.4412	17.7286	17.2708	13.9834	25.8115	24.9119	26.2712	25.3537	26.9972	26.7362	26.8521	28.1352	27.7595	28.0693	28.179	27.6661	25.1818	27.8233	27.5387	28.5844	28.116	28.1124	26.7969
	Cyanothece sp. CCY0110	109	18.7892	19.6252	19.4226	19.0387	19.4719	13.5104	13.0044	19.1241	13.1277	12.5906	18.4922	13.3626	19.5003	14.7358	18.0497	12.6652	14.0423	18.5851	18.2613	18.5003	18.3747	15.6975	15.8947	17.6611	18.2596	18.4887	18.1431	14.4264	26.6029	25.8742	27.009	26.0824	27.4894	27.2214	27.4976	28.5304	28.2288	28.4664	28.7561	27.8701	26.0006	28.258	27.9982	28.727	28.4181	28.3962	27.1671
	Fischerella sp. JSC-11	110	17.9847	18.741	18.5718	18.3901	18.6323	12.6362	11.2827	18.3277	9.22392	9.36537	17.7061	11.7215	18.6844	11.2636	17.2008	12.6311	13.5098	17.7787	17.5585	17.639	17.5633	14.3774	14.3657	17.1439	17.4987	17.8183	17.2333	15.8791	25.7223	24.4613	25.9083	24.7901	26.4513	26.5066	26.6208	28.0134	27.8072	27.983	28.3286	27.5903	24.425	27.7752	27.5882	28.5585	28.3041	28.135	27.0049
	Lyngbya sp. PCC 8106	111	19.5581	20.2193	20.0522	19.8597	20.1035	12.6287	10.8215	19.8573	12.8996	12.1612	19.1081	11.2388	20.0784	14.6418	18.6611	13.6417	13.982	19.2546	19.0108	19.2045	19.1137	15.6832	15.8413	18.7334	18.9109	19.1756	18.9027	17.3909	26.3774	25.4123	26.9605	25.6465	27.666	27.6015	27.6623	28.5982	28.2925	28.6291	28.9801	28.4781	25.591	28.4766	28.2814	29.1376	28.9455	28.7403	27.8093
	Microcoleus chthonoplastes PCC 7420	112	20.5324	21.1727	20.9518	20.6624	21.179	11.4503	11.6281	20.7191	13.1078	12.1095	20.2338	11.9828	20.9854	14.7845	19.7067	13.8705	14.3575	20.1987	20.0932	20.253	20.1094	16.2981	16.4508	19.4589	20.0207	20.2634	19.8234	18.2192	26.6701	26.0275	27.2811	26.0082	28.5947	28.4891	28.4692	29.5918	29.3646	29.629	30.0127	29.3477	26.4882	29.4618	29.3841	30.0743	29.6442	29.6156	28.114
	Microcystis aeruginosa NIES-843	113	19.2565	19.9365	19.7409	19.5953	19.8798	13.6152	13.1089	19.392	13.5555	12.939	19.1699	13.6065	19.7401	14.4169	18.6088	13.5159	15.4389	19.2029	18.8574	19.1413	18.9262	16.0146	16.1904	18.1582	18.9367	19.1333	18.6188	16.5702	27.4337	26.6544	27.3422	26.4929	28.535	28.3219	28.7323	29.674	29.1824	29.3809	29.8779	29.0568	26.7751	29.3135	28.8187	30.0569	29.6254	29.2832	27.8731
	Prochlorococcus marinus str. MIT 9202	114	9.49509	5.69883	5.9897	11.5456	6.67459	21.0596	19.6456	9.47188	17.4989	18.9988	11.446	20.328	5.92831	18.6032	11.7444	17.0531	18.8977	11.4651	11.4208	11.0831	10.9379	17.4493	17.1815	12.6363	11.3923	11.6443	10.524	16.8147	26.1136	25.9505	27.8555	26.811	26.4476	27.3622	27.167	27.2222	26.3194	27.0799	26.8563	26.0754	26.1846	26.1467	26.0417	26.8711	26.5628	26.8642	26.9692
	Thermosynechococcus elongatus BP-1	115	15.5994	16.1183	15.949	16.4412	16.0516	15.1975	13.6203	15.8493	12.4318	13.3406	15.8657	14.1301	16.0363	13.4179	15.2622	12.6899	14.4279	15.9084	15.7035	15.6358	15.501	13.0736	12.9889	15.7038	15.6911	15.9395	15.2559	14.6579	24.8668	24.6074	26.168	25.2839	26.2175	26.5883	26.4793	27.4395	26.6886	27.5351	27.4545	26.9163	24.8688	26.8007	26.5647	27.9057	27.2244	27.236	26.1884
	Distances were obtained by using equation 6 (See Results and Discussion).
[truncated: 68 more columns]
